# Supplementary material for: Urinary Metabolites Enable Differential Diagnosis and Therapeutic Monitoring of Pediatric Inflammatory Bowel Disease
Source: Metabolites. 2021 Apr 15;11(4):245. doi: 10.3390/metabo11040245 (PMC8071482; doi:10.3390/metabo11040245)
Supplement: Supplementary file 1 [file metabolites-11-00245-s001.zip]

Archive with 2 entries (2 files):
- Supplemental Files/IBD_Britz-SI.docx
- Supplemental Files/Urine Metabolome Data File_Pediatric IBD.xlsx
